# Supplementary material for: fNIRS, EEG, ECG, and GSR reveal an effect of complex, dynamically changing environments on cognitive load, affective state, and performance, but not physiological stress
Source: Front Hum Neurosci. 2025 Jun 2;19:1459653. doi: 10.3389/fnhum.2025.1459653 (PMC12171126; doi:10.3389/fnhum.2025.1459653)
Supplement: Supplementary file 1 [file Table_1.xlsx]

## Sheet: Theta
Theta
Electrode: 1
contrast	estimate	SE	df	t.ratio	p.value
Hard1_Easy1	3.77	2.96	264	1.272	0.2044
Easy4_Easy1	-3.386	2.96	264	-1.143	0.5084
Hard4_Hard1	0.297	2.96	264	0.1	0.9201
Ramp4_Ramp2	0.113	2.96	264	0.038	0.9695
Ramp2_Ramp1	-2.171	2.96	264	-0.733	0.7321
Ramp3_Ramp2	2.94	2.96	264	0.992	0.7321
Ramp4_Ramp3	-2.827	2.96	264	-0.954	0.7321
Ramp3_Ramp1	0.769	2.96	264	0.26	0.9544
Ramp4_Ramp1	-2.057	2.96	264	-0.694	0.7321
Electrode: 2
contrast	estimate	SE	df	t.ratio	p.value
Hard1_Easy1	-0.362	1.77	264	-0.205	0.8378
Easy4_Easy1	-1.93	1.77	264	-1.094	0.2749
Hard4_Hard1	2.02	1.77	264	1.144	0.2749
Ramp4_Ramp2	2.431	1.77	264	1.376	0.5103
Ramp2_Ramp1	-1.083	1.77	264	-0.613	0.6485
Ramp3_Ramp2	2.84	1.77	264	1.607	0.5103
Ramp4_Ramp3	-0.409	1.77	264	-0.231	0.8172
Ramp3_Ramp1	1.757	1.77	264	0.994	0.6422
Ramp4_Ramp1	1.348	1.77	264	0.763	0.6485
Electrode: 3
contrast	estimate	SE	df	t.ratio	p.value
Hard1_Easy1	2.35	2.18	264	1.079	0.2817
Easy4_Easy1	0.878	2.18	264	0.403	0.6875
Hard4_Hard1	1.777	2.18	264	0.815	0.6875
Ramp4_Ramp2	2.5534	2.18	264	1.171	0.3639
Ramp2_Ramp1	1.5361	2.18	264	0.705	0.578
Ramp3_Ramp2	2.6499	2.18	264	1.215	0.3639
Ramp4_Ramp3	-0.0965	2.18	264	-0.044	0.9647
Ramp3_Ramp1	4.186	2.18	264	1.92	0.1854
Ramp4_Ramp1	4.0895	2.18	264	1.876	0.1854
Electrode: 4
contrast	estimate	SE	df	t.ratio	p.value
Hard1_Easy1	1.87	6.08	264	0.307	0.759
Easy4_Easy1	-0.983	6.08	264	-0.162	0.8716
Hard4_Hard1	4.177	6.08	264	0.687	0.8716
Ramp4_Ramp2	5.29	6.08	264	0.869	0.776
Ramp2_Ramp1	1.73	6.08	264	0.285	0.776
Ramp3_Ramp2	3.17	6.08	264	0.522	0.776
Ramp4_Ramp3	2.11	6.08	264	0.348	0.776
Ramp3_Ramp1	4.9	6.08	264	0.806	0.776
Ramp4_Ramp1	7.02	6.08	264	1.154	0.776
	Electrode: 5
contrast	estimate	SE	df	t.ratio	p.value
Hard1_Easy1	1.18	1.49	264	0.788	0.4317
Easy4_Easy1	-0.762	1.49	264	-0.51	0.7706
Hard4_Hard1	0.436	1.49	264	0.292	0.7706
Ramp4_Ramp2	1.465	1.49	264	0.98	0.765
Ramp2_Ramp1	0.348	1.49	264	0.233	0.816
Ramp3_Ramp2	0.959	1.49	264	0.642	0.7823
Ramp4_Ramp3	0.506	1.49	264	0.338	0.816
Ramp3_Ramp1	1.307	1.49	264	0.875	0.765
Ramp4_Ramp1	1.813	1.49	264	1.213	0.765
Electrode: 6
contrast	estimate	SE	df	t.ratio	p.value
Hard1_Easy1	4.16	2.31	264	1.797	0.0734
Easy4_Easy1	3.071	2.31	264	1.328	0.3706
Hard4_Hard1	-0.0644	2.31	264	-0.028	0.9778
Ramp4_Ramp2	2.57	2.31	264	1.111	0.5069
Ramp2_Ramp1	0.533	2.31	264	0.231	0.8799
Ramp3_Ramp2	2.22	2.31	264	0.96	0.5069
Ramp4_Ramp3	0.35	2.31	264	0.151	0.8799
Ramp3_Ramp1	2.753	2.31	264	1.191	0.5069
Ramp4_Ramp1	3.103	2.31	264	1.342	0.5069
Electrode: 7
contrast	estimate	SE	df	t.ratio	p.value
Hard1_Easy1	3.67	1.46	264	2.518	0.0124
Easy4_Easy1	1.342	1.46	264	0.922	0.5995
Hard4_Hard1	-0.766	1.46	264	-0.526	0.5995
Ramp4_Ramp2	1.445	1.46	264	0.992	0.6156
Ramp2_Ramp1	1.178	1.46	264	0.809	0.6156
Ramp3_Ramp2	0.954	1.46	264	0.655	0.6156
Ramp4_Ramp3	0.491	1.46	264	0.337	0.7364
Ramp3_Ramp1	2.132	1.46	264	1.464	0.4334
Ramp4_Ramp1	2.622	1.46	264	1.801	0.4334
Electrode: 8
contrast	estimate	SE	df	t.ratio	p.value
Hard1_Easy1	6.01	2.1	264	2.859	0.0046
Easy4_Easy1	2.346	2.1	264	1.116	0.5309
Hard4_Hard1	-0.0276	2.1	264	-0.013	0.9895
Ramp4_Ramp2	2.524	2.1	264	1.201	0.5539
Ramp2_Ramp1	0.989	2.1	264	0.471	0.6384
Ramp3_Ramp2	1.301	2.1	264	0.619	0.6384
Ramp4_Ramp3	1.223	2.1	264	0.582	0.6384
Ramp3_Ramp1	2.29	2.1	264	1.089	0.5539
Ramp4_Ramp1	3.513	2.1	264	1.671	0.5539

## Sheet: Alpha
Alpha
Electrode: 1
contrast	estimate	SE	df	t.ratio	p.value
Hard1_Easy1	0.725	1.45	264	0.5	0.6176
Easy4_Easy1	-0.739	1.45	264	-0.509	0.6109
Hard4_Hard1	0.84	1.45	264	0.579	0.6109
Ramp4_Ramp2	1.204	1.45	264	0.829	0.7711
Ramp2_Ramp1	-0.761	1.45	264	-0.524	0.7711
Ramp3_Ramp2	1.626	1.45	264	1.121	0.7711
Ramp4_Ramp3	-0.423	1.45	264	-0.291	0.7711
Ramp3_Ramp1	0.865	1.45	264	0.596	0.7711
Ramp4_Ramp1	0.442	1.45	264	0.305	0.7711
Electrode: 2
contrast	estimate	SE	df	t.ratio	p.value
Hard1_Easy1	-0.198	1.36	264	-0.146	0.8843
Easy4_Easy1	-0.615	1.36	264	-0.453	0.6507
Hard4_Hard1	1.27	1.36	264	0.936	0.6507
Ramp4_Ramp2	1.702	1.36	264	1.254	0.3162
Ramp2_Ramp1	0.133	1.36	264	0.098	0.9411
Ramp3_Ramp2	1.802	1.36	264	1.328	0.3162
Ramp4_Ramp3	-0.1	1.36	264	-0.074	0.9411
Ramp3_Ramp1	1.935	1.36	264	1.426	0.3162
Ramp4_Ramp1	1.835	1.36	264	1.352	0.3162
Electrode: 3
contrast	estimate	SE	df	t.ratio	p.value
Hard1_Easy1	0.202	2.03	264	0.1	0.9207
Easy4_Easy1	1.09	2.03	264	0.538	0.5913
Hard4_Hard1	3.84	2.03	264	1.89	0.1198
Ramp4_Ramp2	2.147	2.03	264	1.057	0.4369
Ramp2_Ramp1	1.041	2.03	264	0.512	0.7306
Ramp3_Ramp2	2.395	2.03	264	1.179	0.4369
Ramp4_Ramp3	-0.247	2.03	264	-0.122	0.9031
Ramp3_Ramp1	3.435	2.03	264	1.692	0.353
Ramp4_Ramp1	3.188	2.03	264	1.57	0.353
Electrode: 4
contrast	estimate	SE	df	t.ratio	p.value
Hard1_Easy1	1.44	2.66	264	0.541	0.5892
Easy4_Easy1	1.34	2.66	264	0.503	0.6155
Hard4_Hard1	1.53	2.66	264	0.574	0.6155
Ramp4_Ramp2	3.2	2.66	264	1.203	0.4994
Ramp2_Ramp1	0.918	2.66	264	0.345	0.7301
Ramp3_Ramp2	2.149	2.66	264	0.808	0.6295
Ramp4_Ramp3	1.051	2.66	264	0.395	0.7301
Ramp3_Ramp1	3.068	2.66	264	1.154	0.4994
Ramp4_Ramp1	4.118	2.66	264	1.549	0.4994
Electrode: 5
contrast	estimate	SE	df	t.ratio	p.value
Hard1_Easy1	1.13	1.63	264	0.692	0.4895
Easy4_Easy1	0.114	1.63	264	0.07	0.9445
Hard4_Hard1	0.591	1.63	264	0.362	0.9445
Ramp4_Ramp2	0.978	1.63	264	0.599	0.8247
Ramp2_Ramp1	0.19	1.63	264	0.116	0.9214
Ramp3_Ramp2	1.14	1.63	264	0.698	0.8247
Ramp4_Ramp3	-0.161	1.63	264	-0.099	0.9214
Ramp3_Ramp1	1.33	1.63	264	0.814	0.8247
Ramp4_Ramp1	1.169	1.63	264	0.715	0.8247
Electrode: 6
contrast	estimate	SE	df	t.ratio	p.value
Hard1_Easy1	1.69	1.93	264	0.878	0.3809
Easy4_Easy1	0.894	1.93	264	0.464	0.6431
Hard4_Hard1	1.04	1.93	264	0.54	0.6431
Ramp4_Ramp2	2.0085	1.93	264	1.042	0.5478
Ramp2_Ramp1	0.0484	1.93	264	0.025	0.98
Ramp3_Ramp2	1.7483	1.93	264	0.907	0.5478
Ramp4_Ramp3	0.2602	1.93	264	0.135	0.98
Ramp3_Ramp1	1.7967	1.93	264	0.932	0.5478
Ramp4_Ramp1	2.057	1.93	264	1.067	0.5478
Electrode: 7
contrast	estimate	SE	df	t.ratio	p.value
Hard1_Easy1	1.93	1.76	264	1.098	0.2734
Easy4_Easy1	0.817	1.76	264	0.463	0.8608
Hard4_Hard1	0.309	1.76	264	0.175	0.8608
Ramp4_Ramp2	1.718	1.76	264	0.975	0.5213
Ramp2_Ramp1	0.1699	1.76	264	0.096	0.9731
Ramp3_Ramp2	1.6586	1.76	264	0.941	0.5213
Ramp4_Ramp3	0.0594	1.76	264	0.034	0.9731
Ramp3_Ramp1	1.8286	1.76	264	1.038	0.5213
Ramp4_Ramp1	1.888	1.76	264	1.071	0.5213
Electrode: 8
contrast	estimate	SE	df	t.ratio	p.value
Hard1_Easy1	3.8	1.9	264	1.998	0.0468
Easy4_Easy1	1.74	1.9	264	0.914	0.723
Hard4_Hard1	0.6	1.9	264	0.315	0.7527
Ramp4_Ramp2	2.423	1.9	264	1.273	0.4714
Ramp2_Ramp1	0.358	1.9	264	0.188	0.8509
Ramp3_Ramp2	1.904	1.9	264	1	0.4771
Ramp4_Ramp3	0.519	1.9	264	0.273	0.8509
Ramp3_Ramp1	2.262	1.9	264	1.188	0.4714
Ramp4_Ramp1	2.781	1.9	264	1.461	0.4714

## Sheet:  Beta
Beta
Electrode: 1
contrast	estimate	SE	df	t.ratio	p.value
Hard1_Easy1	1.06	0.731	264	1.457	0.1464
Easy4_Easy1	-0.138	0.731	264	-0.189	0.8503
Hard4_Hard1	0.355	0.731	264	0.486	0.8503
Ramp4_Ramp2	1.506	0.731	264	2.061	0.1139
Ramp2_Ramp1	0.11	0.731	264	0.15	0.8807
Ramp3_Ramp2	1.287	0.731	264	1.762	0.1188
Ramp4_Ramp3	0.219	0.731	264	0.299	0.8807
Ramp3_Ramp1	1.397	0.731	264	1.912	0.1139
Ramp4_Ramp1	1.616	0.731	264	2.211	0.1139
Electrode: 2
contrast	estimate	SE	df	t.ratio	p.value
Hard1_Easy1	0.403	0.72	264	0.56	0.5763
Easy4_Easy1	-0.428	0.72	264	-0.594	0.6657
Hard4_Hard1	0.311	0.72	264	0.433	0.6657
Ramp4_Ramp2	1.0568	0.72	264	1.468	0.2149
Ramp2_Ramp1	0.4379	0.72	264	0.608	0.6522
Ramp3_Ramp2	1.1245	0.72	264	1.562	0.2149
Ramp4_Ramp3	-0.0677	0.72	264	-0.094	0.9251
Ramp3_Ramp1	1.5624	0.72	264	2.17	0.1165
Ramp4_Ramp1	1.4947	0.72	264	2.076	0.1165
Electrode: 3
contrast	estimate	SE	df	t.ratio	p.value
Hard1_Easy1	1.32	1.46	264	0.908	0.3647
Easy4_Easy1	0.964	1.46	264	0.662	0.5087
Hard4_Hard1	1.267	1.46	264	0.869	0.5087
Ramp4_Ramp2	2	1.46	264	1.373	0.4599
Ramp2_Ramp1	-0.119	1.46	264	-0.081	0.9351
Ramp3_Ramp2	1.611	1.46	264	1.106	0.4599
Ramp4_Ramp3	0.389	1.46	264	0.267	0.9351
Ramp3_Ramp1	1.492	1.46	264	1.024	0.4599
Ramp4_Ramp1	1.882	1.46	264	1.292	0.4599
Electrode: 4
contrast	estimate	SE	df	t.ratio	p.value
Hard1_Easy1	0.686	1.51	264	0.454	0.6502
Easy4_Easy1	0.481	1.51	264	0.319	0.9051
Hard4_Hard1	0.18	1.51	264	0.119	0.9051
Ramp4_Ramp2	1.867	1.51	264	1.236	0.4747
Ramp2_Ramp1	0.409	1.51	264	0.271	0.787
Ramp3_Ramp2	1.38	1.51	264	0.914	0.5425
Ramp4_Ramp3	0.487	1.51	264	0.323	0.787
Ramp3_Ramp1	1.789	1.51	264	1.184	0.4747
Ramp4_Ramp1	2.276	1.51	264	1.507	0.4747
Electrode: 5
contrast	estimate	SE	df	t.ratio	p.value
Hard1_Easy1	1.17	1.23	264	0.949	0.3435
Easy4_Easy1	0.2578	1.23	264	0.21	0.9841
Hard4_Hard1	0.0245	1.23	264	0.02	0.9841
Ramp4_Ramp2	0.9145	1.23	264	0.743	0.687
Ramp2_Ramp1	0.19	1.23	264	0.154	0.9865
Ramp3_Ramp2	0.9353	1.23	264	0.76	0.687
Ramp4_Ramp3	-0.0209	1.23	264	-0.017	0.9865
Ramp3_Ramp1	1.1253	1.23	264	0.915	0.687
Ramp4_Ramp1	1.1044	1.23	264	0.898	0.687
Electrode: 6
contrast	estimate	SE	df	t.ratio	p.value
Hard1_Easy1	1.35	0.654	264	2.067	0.0397
Easy4_Easy1	0.307	0.654	264	0.469	0.8979
Hard4_Hard1	0.084	0.654	264	0.128	0.8979
Ramp4_Ramp2	1.1591	0.654	264	1.772	0.2328
Ramp2_Ramp1	0.0222	0.654	264	0.034	0.973
Ramp3_Ramp2	0.7681	0.654	264	1.174	0.3621
Ramp4_Ramp3	0.391	0.654	264	0.598	0.6607
Ramp3_Ramp1	0.7903	0.654	264	1.208	0.3621
Ramp4_Ramp1	1.1813	0.654	264	1.806	0.2328
Electrode: 7
contrast	estimate	SE	df	t.ratio	p.value
Hard1_Easy1	0.803	1.16	264	0.695	0.4876
Easy4_Easy1	0.375	1.16	264	0.325	0.8222
Hard4_Hard1	0.26	1.16	264	0.225	0.8222
Ramp4_Ramp2	1.0485	1.16	264	0.908	0.5474
Ramp2_Ramp1	0.0894	1.16	264	0.077	0.9849
Ramp3_Ramp2	1.0704	1.16	264	0.926	0.5474
Ramp4_Ramp3	-0.0219	1.16	264	-0.019	0.9849
Ramp3_Ramp1	1.1597	1.16	264	1.004	0.5474
Ramp4_Ramp1	1.1379	1.16	264	0.985	0.5474
Electrode: 8
contrast	estimate	SE	df	t.ratio	p.value
Hard1_Easy1	1.66	0.604	264	2.748	0.0064
Easy4_Easy1	0.8794	0.604	264	1.455	0.2939
Hard4_Hard1	-0.0124	0.604	264	-0.02	0.9837
Ramp4_Ramp2	0.778	0.604	264	1.287	0.3986
Ramp2_Ramp1	0.256	0.604	264	0.424	0.8062
Ramp3_Ramp2	0.643	0.604	264	1.064	0.4324
Ramp4_Ramp3	0.135	0.604	264	0.223	0.824
Ramp3_Ramp1	0.9	0.604	264	1.488	0.3986
Ramp4_Ramp1	1.034	0.604	264	1.711	0.3986

## Sheet: Delta
Delta
Electrode: 1
contrast	estimate	SE	df	t.ratio	p.value
Hard1_Easy1	3.47	7.25	264	0.478	0.6328
Easy4_Easy1	-3.822	7.25	264	-0.527	0.9962
Hard4_Hard1	0.035	7.25	264	0.005	0.9962
Ramp4_Ramp2	7.32	7.25	264	1.01	0.7424
Ramp2_Ramp1	-2.38	7.25	264	-0.329	0.7424
Ramp3_Ramp2	-3.12	7.25	264	-0.43	0.7424
Ramp4_Ramp3	10.44	7.25	264	1.44	0.7424
Ramp3_Ramp1	-5.5	7.25	264	-0.759	0.7424
Ramp4_Ramp1	4.94	7.25	264	0.681	0.7424
Electrode: 2
contrast	estimate	SE	df	t.ratio	p.value
Hard1_Easy1	-2.29	3.07	264	-0.747	0.4557
Easy4_Easy1	-1.35	3.07	264	-0.438	0.6614
Hard4_Hard1	5.2	3.07	264	1.694	0.1831
Ramp4_Ramp2	-0.00126	3.07	264	0	0.9997
Ramp2_Ramp1	-4.14882	3.07	264	-1.352	0.5326
Ramp3_Ramp2	1.91016	3.07	264	0.622	0.641
Ramp4_Ramp3	-1.91142	3.07	264	-0.623	0.641
Ramp3_Ramp1	-2.23866	3.07	264	-0.73	0.641
Ramp4_Ramp1	-4.15008	3.07	264	-1.352	0.5326
Electrode: 3
contrast	estimate	SE	df	t.ratio	p.value
Hard1_Easy1	4.48	3.7	264	1.213	0.2263
Easy4_Easy1	-0.4841	3.7	264	-0.131	0.9972
Hard4_Hard1	0.0129	3.7	264	0.003	0.9972
Ramp4_Ramp2	0.485	3.7	264	0.131	0.8957
Ramp2_Ramp1	-1.316	3.7	264	-0.356	0.8957
Ramp3_Ramp2	5.127	3.7	264	1.387	0.6071
Ramp4_Ramp3	-4.642	3.7	264	-1.256	0.6071
Ramp3_Ramp1	3.81	3.7	264	1.031	0.6071
Ramp4_Ramp1	-0.831	3.7	264	-0.225	0.8957
Electrode: 4
contrast	estimate	SE	df	t.ratio	p.value
Hard1_Easy1	-16.3	13.2	264	-1.239	0.2165
Easy4_Easy1	-20.1	13.2	264	-1.524	0.1288
Hard4_Hard1	20.3	13.2	264	1.544	0.1288
Ramp4_Ramp2	5.201	13.2	264	0.395	0.9637
Ramp2_Ramp1	0.599	13.2	264	0.046	0.9637
Ramp3_Ramp2	3.979	13.2	264	0.302	0.9637
Ramp4_Ramp3	1.222	13.2	264	0.093	0.9637
Ramp3_Ramp1	4.578	13.2	264	0.348	0.9637
Ramp4_Ramp1	5.8	13.2	264	0.441	0.9637
Electrode: 5
contrast	estimate	SE	df	t.ratio	p.value
Hard1_Easy1	1.23	2.95	264	0.415	0.6784
Easy4_Easy1	0.121	2.95	264	0.041	0.9673
Hard4_Hard1	-0.682	2.95	264	-0.231	0.9673
Ramp4_Ramp2	1.954	2.95	264	0.662	0.8069
Ramp2_Ramp1	0.13	2.95	264	0.044	0.9649
Ramp3_Ramp2	1.822	2.95	264	0.617	0.8069
Ramp4_Ramp3	0.132	2.95	264	0.045	0.9649
Ramp3_Ramp1	1.952	2.95	264	0.661	0.8069
Ramp4_Ramp1	2.084	2.95	264	0.706	0.8069
Electrode: 6
contrast	estimate	SE	df	t.ratio	p.value
Hard1_Easy1	7.22	6.12	264	1.18	0.2389
Easy4_Easy1	15.15	6.12	264	2.476	0.0278
Hard4_Hard1	4.13	6.12	264	0.676	0.4997
Ramp4_Ramp2	3.2558	6.12	264	0.532	0.9985
Ramp2_Ramp1	-0.9478	6.12	264	-0.155	0.9985
Ramp3_Ramp2	3.2671	6.12	264	0.534	0.9985
Ramp4_Ramp3	-0.0113	6.12	264	-0.002	0.9985
Ramp3_Ramp1	2.3193	6.12	264	0.379	0.9985
Ramp4_Ramp1	2.308	6.12	264	0.377	0.9985
Electrode: 7
contrast	estimate	SE	df	t.ratio	p.value
Hard1_Easy1	12	6.65	264	1.799	0.0732
Easy4_Easy1	4.68	6.65	264	0.705	0.4815
Hard4_Hard1	-12.66	6.65	264	-1.905	0.1158
Ramp4_Ramp2	-0.0694	6.65	264	-0.01	0.9917
Ramp2_Ramp1	0.347	6.65	264	0.052	0.9917
Ramp3_Ramp2	-1.3333	6.65	264	-0.201	0.9917
Ramp4_Ramp3	1.2639	6.65	264	0.19	0.9917
Ramp3_Ramp1	-0.9862	6.65	264	-0.148	0.9917
Ramp4_Ramp1	0.2776	6.65	264	0.042	0.9917
Electrode: 8
contrast	estimate	SE	df	t.ratio	p.value
Hard1_Easy1	4.69	4.33	264	1.084	0.2794
Easy4_Easy1	3.37	4.33	264	0.778	0.5678
Hard4_Hard1	2.48	4.33	264	0.572	0.5678
Ramp4_Ramp2	4.912	4.33	264	1.134	0.5208
Ramp2_Ramp1	3.394	4.33	264	0.784	0.5208
Ramp3_Ramp2	0.997	4.33	264	0.23	0.8181
Ramp4_Ramp3	3.915	4.33	264	0.904	0.5208
Ramp3_Ramp1	4.391	4.33	264	1.014	0.5208
Ramp4_Ramp1	8.306	4.33	264	1.918	0.3374
